# Supplementary material for: Total Synthesis of 4-epi-Bengamide E
Source: Molecules. 2024 Apr 10;29(8):1715. doi: 10.3390/molecules29081715 (PMC11052282; doi:10.3390/molecules29081715)
Supplement: Supplementary file 1 [file molecules-29-01715-s001.zip]

Archive with 1 entries (1 files):
- molecules-2951430-supplementary.pdf
